# Supplementary material for: Orchestration of Intracellular Circuits by G Protein-Coupled Receptor 39 for Hepatitis B Virus Proliferation
Source: Int J Mol Sci. 2020 Aug 7;21(16):5661. doi: 10.3390/ijms21165661 (PMC7460832; doi:10.3390/ijms21165661)
Supplement: Supplementary file 1 [file ijms-21-05661-s001.zip]

Archive with 1 entries (1 files):
- Supplmentary Materials_3.pdf
